# Supplementary material for: Controlled noise: evidence of epigenetic regulation of single-cell expression variability
Source: Bioinformatics. 2024 Jul 17;40(7):btae457. doi: 10.1093/bioinformatics/btae457 (PMC11283284; doi:10.1093/bioinformatics/btae457)
Supplement: btae457_Supplementary_Data [file btae457_supplementary_data.zip]

Archive with 4 entries (4 files):
- Gene_List_HSPC_31800.csv
- Gene_List_HSPC_32606.csv
- Gene_List_Neuron.csv
- OP-CBIO240465_PECorr_AttachmentsFolder_sub_manuscript[AU].pdf
