# Supplementary material for: Controlled noise: evidence of epigenetic regulation of single-cell expression variability
Source: Bioinformatics. 2024 Jul 17;40(7):btae457. doi: 10.1093/bioinformatics/btae457 (PMC11283284; doi:10.1093/bioinformatics/btae457)
Supplement: btae457_Supplementary_Data [file btae457_supplementary_data.zip › Gene_List_HSPC_31800.csv]

	Lasso	MNN	Loc_Reg
1	ENSG00000077063	ENSG00000005381	ENSG00000100234
2	ENSG00000164946	ENSG00000005961	ENSG00000164946
3	ENSG00000005961	ENSG00000077063	ENSG00000169385
4	ENSG00000005381	ENSG00000151789	ENSG00000148488
5	ENSG00000197561	ENSG00000172322	ENSG00000005381
6	ENSG00000169385	ENSG00000151090	ENSG00000147862
7	ENSG00000100234	ENSG00000169385	ENSG00000150687
8	ENSG00000104043	ENSG00000100234	ENSG00000183621
9	ENSG00000196415	ENSG00000148488	ENSG00000106327
10	ENSG00000019991	ENSG00000140287	ENSG00000029534
11	ENSG00000140287	ENSG00000179639	ENSG00000030419
12	ENSG00000172322	ENSG00000030419	ENSG00000158715
13	ENSG00000151090	ENSG00000185052	ENSG00000077063
14	ENSG00000005187	ENSG00000019991	ENSG00000179348
15	ENSG00000148488	ENSG00000005187	ENSG00000185630
16	ENSG00000154188	ENSG00000197561	ENSG00000019991
17	ENSG00000065809	ENSG00000104043	ENSG00000112773
18	ENSG00000179639	ENSG00000182621	ENSG00000133816
19	ENSG00000163393	ENSG00000128322	ENSG00000122862
20	ENSG00000182621	ENSG00000164946	ENSG00000204832
21	ENSG00000151789	ENSG00000196415	ENSG00000164506
22	ENSG00000185052	ENSG00000100448	ENSG00000151090
23	ENSG00000029534	ENSG00000125257	ENSG00000108828
24	ENSG00000140022	ENSG00000179348	ENSG00000065809
25	ENSG00000198829	ENSG00000128040	ENSG00000185624
26	ENSG00000125257	ENSG00000154188	ENSG00000100368
27	ENSG00000203618	ENSG00000065809	ENSG00000109906
28	ENSG00000164506	ENSG00000164506	ENSG00000125257
29	ENSG00000075420	ENSG00000109906	ENSG00000011426
30	ENSG00000132205	ENSG00000163393	ENSG00000273118
31	ENSG00000133816	ENSG00000157654	ENSG00000049323
32	ENSG00000138449	ENSG00000138449	ENSG00000196415
33	ENSG00000135218	ENSG00000198829	ENSG00000138028
34	ENSG00000100448	ENSG00000075420	ENSG00000136738
35	ENSG00000115904	ENSG00000112773	ENSG00000280383
36	ENSG00000109906	ENSG00000077984	ENSG00000152518
37	ENSG00000112773	ENSG00000133812	ENSG00000177663
38	ENSG00000122862	ENSG00000122862	ENSG00000135218
39	ENSG00000179348	ENSG00000100368	ENSG00000109452
40	ENSG00000115457	ENSG00000049323	ENSG00000136997
41	ENSG00000116675	ENSG00000273118	ENSG00000251562
42	ENSG00000107789	ENSG00000148516	ENSG00000276903
43	ENSG00000185630	ENSG00000172260	ENSG00000107438
44	ENSG00000030419	ENSG00000152270	ENSG00000155307
45	ENSG00000152270	ENSG00000116675	ENSG00000153989
46	ENSG00000144893	ENSG00000144893	ENSG00000152582
47	ENSG00000138669	ENSG00000140022	ENSG00000145781
48	ENSG00000133812	ENSG00000115904	ENSG00000170515
49	ENSG00000049323	ENSG00000181722	ENSG00000123191
50	ENSG00000196460	ENSG00000185630	ENSG00000158470
51	ENSG00000150961	ENSG00000132965	ENSG00000140199
52	ENSG00000077984	ENSG00000132205	ENSG00000136436
53	ENSG00000185624	ENSG00000109452	ENSG00000135316
54	ENSG00000137198	ENSG00000138669	ENSG00000239704
55	ENSG00000109756	ENSG00000104490	ENSG00000139722
56	ENSG00000085117	ENSG00000183621	ENSG00000105205
57	ENSG00000158715	ENSG00000137198	ENSG00000136021
58	ENSG00000186652	ENSG00000183166	ENSG00000005961
59	ENSG00000107566	ENSG00000168297	ENSG00000136732
60	ENSG00000197208	ENSG00000144218	ENSG00000172322
61	ENSG00000075651	ENSG00000169398	ENSG00000168924
62	ENSG00000181722	ENSG00000107789	ENSG00000104043
63	ENSG00000213658	ENSG00000251002	ENSG00000072858
64	ENSG00000090382	ENSG00000177663	ENSG00000120738
65	ENSG00000069974	ENSG00000203618	ENSG00000133812
66	ENSG00000106327	ENSG00000133019	ENSG00000124226
67	ENSG00000102524	ENSG00000148655	ENSG00000261064
68	ENSG00000007062	ENSG00000145287	ENSG00000145287
69	ENSG00000226777	ENSG00000139278	ENSG00000076685
70	ENSG00000223351	ENSG00000120594	ENSG00000197119
71	ENSG00000157654	ENSG00000011426	ENSG00000185513
72	ENSG00000147862	ENSG00000231131	ENSG00000129472
73	ENSG00000198795	ENSG00000197208	ENSG00000160959
74	ENSG00000128322	ENSG00000153944	ENSG00000075420
75	ENSG00000174944	ENSG00000069974	ENSG00000162419
76	ENSG00000163106	ENSG00000075651	ENSG00000171044
77	ENSG00000171863	ENSG00000121691	ENSG00000185052
78	ENSG00000108828	ENSG00000196460	ENSG00000168297
79	ENSG00000136250	ENSG00000163106	ENSG00000172260
80	ENSG00000145287	ENSG00000133246	ENSG00000152229
81	ENSG00000128040	ENSG00000090382	ENSG00000135077
82	ENSG00000165650	ENSG00000113749	ENSG00000154240
83	ENSG00000158470	ENSG00000150687	ENSG00000165494
84	ENSG00000231500	ENSG00000184305	ENSG00000087095
85	ENSG00000183621	ENSG00000150681	ENSG00000171823
86	ENSG00000148516	ENSG00000121964	ENSG00000230426
87	ENSG00000087253	ENSG00000178607	ENSG00000267383
88	ENSG00000196914	ENSG00000184005	ENSG00000115091
89	ENSG00000132792	ENSG00000171643	ENSG00000118482
90	ENSG00000150687	ENSG00000185532	ENSG00000115457
91	ENSG00000168297	ENSG00000102524	ENSG00000183049
92	ENSG00000169398	ENSG00000136250	ENSG00000157764
93	ENSG00000105610	ENSG00000145703	ENSG00000151789
94	ENSG00000042062	ENSG00000223351	ENSG00000042062
95	ENSG00000119979	ENSG00000151883	ENSG00000196371
96	ENSG00000137642	ENSG00000188580	ENSG00000204438
97	ENSG00000170873	ENSG00000150347	ENSG00000120306
98	ENSG00000140199	ENSG00000198795	ENSG00000179639
99	ENSG00000272168	ENSG00000183049	ENSG00000171643
100	ENSG00000172260	ENSG00000272168	ENSG00000128607
101	ENSG00000139278	ENSG00000186185	ENSG00000171311
102	ENSG00000143669	ENSG00000158715	ENSG00000092847
103	ENSG00000066294	ENSG00000081189	ENSG00000198286
104	ENSG00000177663	ENSG00000070081	ENSG00000179104
105	ENSG00000087095	ENSG00000133816	ENSG00000152270
106	ENSG00000151883	ENSG00000163565	ENSG00000160193
107	ENSG00000120594	ENSG00000139734	ENSG00000162613
108	ENSG00000109674	ENSG00000109756	ENSG00000184226
109	ENSG00000074842	ENSG00000160789	ENSG00000123200
110	ENSG00000204287	ENSG00000077420	ENSG00000255717
111	ENSG00000178607	ENSG00000213658	ENSG00000255968
112	ENSG00000165092	ENSG00000163041	ENSG00000275764
113	ENSG00000142227	ENSG00000233968	ENSG00000095015
114	ENSG00000143776	ENSG00000170017	ENSG00000226067
115	ENSG00000135426	ENSG00000019582	ENSG00000206530
116	ENSG00000183166	ENSG00000165650	ENSG00000175582
117	ENSG00000106829	ENSG00000229425	ENSG00000163249
118	ENSG00000273118	ENSG00000172247	ENSG00000153044
119	ENSG00000011426	ENSG00000166851	ENSG00000119421
120	ENSG00000143995	ENSG00000163751	ENSG00000145703
121	ENSG00000185532	ENSG00000187147	ENSG00000167840
122	ENSG00000184305	ENSG00000105610	ENSG00000178567
123	ENSG00000119522	ENSG00000185624	ENSG00000036054
124	ENSG00000229140	ENSG00000115457	ENSG00000186501
125	ENSG00000251002	ENSG00000229140	ENSG00000142185
126	ENSG00000156508	ENSG00000133026	ENSG00000092199
127	ENSG00000229294	ENSG00000007062	ENSG00000184470
128	ENSG00000095015	ENSG00000135218	ENSG00000160439
129	ENSG00000100368	ENSG00000186652	ENSG00000170634
130	ENSG00000109452	ENSG00000111913	ENSG00000188107
131	ENSG00000121964	ENSG00000107566	ENSG00000163093
132	ENSG00000276644	ENSG00000255587	ENSG00000133731
133	ENSG00000142798	ENSG00000184226	ENSG00000142227
134	ENSG00000148655	ENSG00000080986	ENSG00000042753
135	ENSG00000183049	ENSG00000140199	ENSG00000111670
136	ENSG00000111913	ENSG00000147862	ENSG00000203618
137	ENSG00000118508	ENSG00000251562	ENSG00000143198
138	ENSG00000163751	ENSG00000138778	ENSG00000215883
139	ENSG00000137941	ENSG00000029534	ENSG00000104903
140	ENSG00000113448	ENSG00000263961	ENSG00000115514
141	ENSG00000287092	ENSG00000128833	ENSG00000164587
142	ENSG00000163041	ENSG00000157554	ENSG00000146833
143	ENSG00000285728	ENSG00000132792	ENSG00000147905
144	ENSG00000263961	ENSG00000179218	ENSG00000086598
145	ENSG00000174059	ENSG00000196914	ENSG00000005379
146	ENSG00000160789	ENSG00000123104	ENSG00000140022
147	ENSG00000065675	ENSG00000107242	ENSG00000126814
148	ENSG00000188641	ENSG00000152128	ENSG00000143669
149	ENSG00000145675	ENSG00000276644	ENSG00000115904
150	ENSG00000184226	ENSG00000135426	ENSG00000100731
151	ENSG00000116260	ENSG00000184357	ENSG00000075240
152	ENSG00000133026	ENSG00000082074	ENSG00000187688
153	ENSG00000081189	ENSG00000113269	ENSG00000157349
154	ENSG00000157110	ENSG00000118513	ENSG00000196576
155	ENSG00000196730	ENSG00000169554	ENSG00000112699
156	ENSG00000133195	ENSG00000137642	ENSG00000144579
157	ENSG00000119535	ENSG00000119522	ENSG00000069020
158	ENSG00000132965	ENSG00000131747	ENSG00000077420
159	ENSG00000019582	ENSG00000164300	ENSG00000165832
160	ENSG00000100316	ENSG00000158470	ENSG00000223351
161	ENSG00000175130	ENSG00000287092	ENSG00000133246
162	ENSG00000139915	ENSG00000087095	ENSG00000105639
163	ENSG00000133246	ENSG00000196684	ENSG00000121380
164	ENSG00000113648	ENSG00000142192	ENSG00000068489
165	ENSG00000115977	ENSG00000255968	ENSG00000090382
166	ENSG00000255587	ENSG00000113648	ENSG00000185414
167	ENSG00000103381	ENSG00000148773	ENSG00000138674
168	ENSG00000155307	ENSG00000122025	ENSG00000077238
169	ENSG00000211689	ENSG00000005379	ENSG00000076108
170	ENSG00000150347	ENSG00000142227	ENSG00000177000
171	ENSG00000163453	ENSG00000145675	ENSG00000108826
172	ENSG00000171858	ENSG00000165092	ENSG00000105339
173	ENSG00000197818	ENSG00000142945	ENSG00000142230
174	ENSG00000164300	ENSG00000182557	ENSG00000107566
175	ENSG00000255968	ENSG00000119535	ENSG00000004468
176	ENSG00000128833	ENSG00000174059	ENSG00000081985
177	ENSG00000266074	ENSG00000119979	ENSG00000184436
178	ENSG00000184005	ENSG00000178999	ENSG00000138449
179	ENSG00000196684	ENSG00000124813	ENSG00000126453
180	ENSG00000111110	ENSG00000185760	ENSG00000111145
181	ENSG00000143224	ENSG00000163453	ENSG00000189241
182	ENSG00000185344	ENSG00000166825	ENSG00000079387
183	ENSG00000082074	ENSG00000113448	ENSG00000123374
184	ENSG00000167613	ENSG00000066294	ENSG00000171148
185	ENSG00000150681	ENSG00000170312	ENSG00000095383
186	ENSG00000166794	ENSG00000164929	ENSG00000062194
187	ENSG00000072110	ENSG00000182197	ENSG00000160352
188	ENSG00000164741	ENSG00000088325	ENSG00000171791
189	ENSG00000058091	ENSG00000139083	ENSG00000145685
190	ENSG00000138756	ENSG00000135842	ENSG00000159228
191	ENSG00000152518	ENSG00000186153	ENSG00000138382
192	ENSG00000136738	ENSG00000046889	ENSG00000116560
193	ENSG00000176014	ENSG00000108828	ENSG00000153317
194	ENSG00000155792	ENSG00000137941	ENSG00000122406
195	ENSG00000104343	ENSG00000182247	ENSG00000172728
196	ENSG00000142089	ENSG00000152253	ENSG00000125755
197	ENSG00000196371	ENSG00000111110	ENSG00000136925
198	ENSG00000101346	ENSG00000069020	ENSG00000079246
199	ENSG00000166902	ENSG00000152518	ENSG00000112655
200	ENSG00000085276	ENSG00000175471	ENSG00000143418
