# Supplementary material for: Controlled noise: evidence of epigenetic regulation of single-cell expression variability
Source: Bioinformatics. 2024 Jul 17;40(7):btae457. doi: 10.1093/bioinformatics/btae457 (PMC11283284; doi:10.1093/bioinformatics/btae457)
Supplement: btae457_Supplementary_Data [file btae457_supplementary_data.zip › Gene_List_HSPC_32606.csv]

	Lasso	MNN	Loc_Reg
1	ENSG00000005381	ENSG00000005381	ENSG00000005381
2	ENSG00000196415	ENSG00000196415	ENSG00000100234
3	ENSG00000019991	ENSG00000151789	ENSG00000100351
4	ENSG00000197561	ENSG00000019991	ENSG00000122862
5	ENSG00000100234	ENSG00000077063	ENSG00000140287
6	ENSG00000005961	ENSG00000169385	ENSG00000150687
7	ENSG00000077063	ENSG00000005961	ENSG00000175161
8	ENSG00000169385	ENSG00000148488	ENSG00000196415
9	ENSG00000151090	ENSG00000151090	ENSG00000164946
10	ENSG00000100448	ENSG00000197561	ENSG00000148488
11	ENSG00000164946	ENSG00000100234	ENSG00000125257
12	ENSG00000077984	ENSG00000030419	ENSG00000077063
13	ENSG00000140287	ENSG00000198829	ENSG00000113448
14	ENSG00000172322	ENSG00000172322	ENSG00000172322
15	ENSG00000179639	ENSG00000077984	ENSG00000151090
16	ENSG00000198829	ENSG00000122862	ENSG00000007038
17	ENSG00000122862	ENSG00000100448	ENSG00000005961
18	ENSG00000090382	ENSG00000140287	ENSG00000185052
19	ENSG00000148488	ENSG00000179348	ENSG00000113749
20	ENSG00000179218	ENSG00000075420	ENSG00000100368
21	ENSG00000143669	ENSG00000090382	ENSG00000151789
22	ENSG00000104043	ENSG00000065809	ENSG00000179348
23	ENSG00000100351	ENSG00000125257	ENSG00000109906
24	ENSG00000182621	ENSG00000179218	ENSG00000115457
25	ENSG00000125257	ENSG00000154188	ENSG00000185624
26	ENSG00000116675	ENSG00000182621	ENSG00000143669
27	ENSG00000113448	ENSG00000005187	ENSG00000075420
28	ENSG00000065809	ENSG00000144893	ENSG00000184226
29	ENSG00000112773	ENSG00000179639	ENSG00000185630
30	ENSG00000151789	ENSG00000185052	ENSG00000183049
31	ENSG00000030419	ENSG00000104043	ENSG00000019991
32	ENSG00000138449	ENSG00000100368	ENSG00000030419
33	ENSG00000179348	ENSG00000181722	ENSG00000147872
34	ENSG00000181722	ENSG00000164506	ENSG00000150764
35	ENSG00000154188	ENSG00000138449	ENSG00000140284
36	ENSG00000107789	ENSG00000107789	ENSG00000106327
37	ENSG00000042062	ENSG00000100351	ENSG00000164506
38	ENSG00000100368	ENSG00000109906	ENSG00000156675
39	ENSG00000164506	ENSG00000133246	ENSG00000135541
40	ENSG00000152270	ENSG00000109452	ENSG00000112773
41	ENSG00000132792	ENSG00000157654	ENSG00000131732
42	ENSG00000183621	ENSG00000132205	ENSG00000104043
43	ENSG00000133246	ENSG00000172260	ENSG00000136732
44	ENSG00000163106	ENSG00000143669	ENSG00000204832
45	ENSG00000158470	ENSG00000112773	ENSG00000090520
46	ENSG00000203618	ENSG00000138669	ENSG00000133246
47	ENSG00000133026	ENSG00000152270	ENSG00000128951
48	ENSG00000135426	ENSG00000164946	ENSG00000155307
49	ENSG00000119535	ENSG00000113448	ENSG00000005379
50	ENSG00000106327	ENSG00000115904	ENSG00000178149
51	ENSG00000198795	ENSG00000188580	ENSG00000226777
52	ENSG00000273118	ENSG00000119535	ENSG00000196371
53	ENSG00000115904	ENSG00000115457	ENSG00000165533
54	ENSG00000132205	ENSG00000109756	ENSG00000145287
55	ENSG00000133812	ENSG00000128040	ENSG00000146587
56	ENSG00000109756	ENSG00000151883	ENSG00000133195
57	ENSG00000121691	ENSG00000116675	ENSG00000152518
58	ENSG00000163393	ENSG00000153944	ENSG00000042062
59	ENSG00000169398	ENSG00000185532	ENSG00000102781
60	ENSG00000165650	ENSG00000168297	ENSG00000223351
61	ENSG00000151883	ENSG00000273118	ENSG00000197561
62	ENSG00000140009	ENSG00000072571	ENSG00000111790
63	ENSG00000233968	ENSG00000102524	ENSG00000112182
64	ENSG00000109906	ENSG00000145287	ENSG00000105610
65	ENSG00000107566	ENSG00000198795	ENSG00000254685
66	ENSG00000075420	ENSG00000140022	ENSG00000156411
67	ENSG00000182197	ENSG00000145703	ENSG00000163539
68	ENSG00000109452	ENSG00000133019	ENSG00000211899
69	ENSG00000163041	ENSG00000148655	ENSG00000101333
70	ENSG00000120594	ENSG00000185624	ENSG00000169385
71	ENSG00000185624	ENSG00000183166	ENSG00000128040
72	ENSG00000162676	ENSG00000166825	ENSG00000239704
73	ENSG00000185052	ENSG00000163106	ENSG00000134375
74	ENSG00000138669	ENSG00000128322	ENSG00000169432
75	ENSG00000087095	ENSG00000263961	ENSG00000158715
76	ENSG00000251002	ENSG00000106327	ENSG00000127980
77	ENSG00000105610	ENSG00000144218	ENSG00000172247
78	ENSG00000196914	ENSG00000121691	ENSG00000157191
79	ENSG00000172260	ENSG00000184305	ENSG00000196305
80	ENSG00000177663	ENSG00000251562	ENSG00000140854
81	ENSG00000157654	ENSG00000135218	ENSG00000120802
82	ENSG00000029534	ENSG00000029534	ENSG00000119535
83	ENSG00000102524	ENSG00000223351	ENSG00000100889
84	ENSG00000144893	ENSG00000135426	ENSG00000163156
85	ENSG00000142227	ENSG00000128833	ENSG00000134531
86	ENSG00000168297	ENSG00000163751	ENSG00000168297
87	ENSG00000140199	ENSG00000066279	ENSG00000181220
88	ENSG00000150687	ENSG00000163393	ENSG00000251562
89	ENSG00000073910	ENSG00000075218	ENSG00000172432
90	ENSG00000081189	ENSG00000104490	ENSG00000162676
91	ENSG00000225231	ENSG00000165650	ENSG00000177479
92	ENSG00000148655	ENSG00000138778	ENSG00000136997
93	ENSG00000186468	ENSG00000118193	ENSG00000138449
94	ENSG00000172159	ENSG00000158470	ENSG00000029534
95	ENSG00000183049	ENSG00000081189	ENSG00000118007
96	ENSG00000154310	ENSG00000184357	ENSG00000185305
97	ENSG00000142541	ENSG00000113269	ENSG00000132694
98	ENSG00000005187	ENSG00000183049	ENSG00000116675
99	ENSG00000107242	ENSG00000251002	ENSG00000230426
100	ENSG00000145287	ENSG00000185344	ENSG00000143815
101	ENSG00000163751	ENSG00000120594	ENSG00000108828
102	ENSG00000134419	ENSG00000197208	ENSG00000197959
103	ENSG00000138756	ENSG00000005379	ENSG00000100726
104	ENSG00000113749	ENSG00000165092	ENSG00000065809
105	ENSG00000115457	ENSG00000148516	ENSG00000069966
106	ENSG00000174944	ENSG00000152518	ENSG00000243477
107	ENSG00000135218	ENSG00000178999	ENSG00000122591
108	ENSG00000137198	ENSG00000074842	ENSG00000243004
109	ENSG00000140022	ENSG00000170017	ENSG00000011028
110	ENSG00000088992	ENSG00000233723	ENSG00000100448
111	ENSG00000165914	ENSG00000133812	ENSG00000215251
112	ENSG00000197208	ENSG00000011426	ENSG00000178665
113	ENSG00000169224	ENSG00000287092	ENSG00000158716
114	ENSG00000221869	ENSG00000148773	ENSG00000010318
115	ENSG00000145425	ENSG00000188559	ENSG00000181722
116	ENSG00000185630	ENSG00000140199	ENSG00000188283
117	ENSG00000064601	ENSG00000113749	ENSG00000085449
118	ENSG00000128040	ENSG00000033170	ENSG00000066379
119	ENSG00000255587	ENSG00000139734	ENSG00000141646
120	ENSG00000055118	ENSG00000233968	ENSG00000166228
121	ENSG00000287092	ENSG00000196914	ENSG00000152270
122	ENSG00000069974	ENSG00000186652	ENSG00000156958
123	ENSG00000171208	ENSG00000152128	ENSG00000075624
124	ENSG00000135363	ENSG00000112297	ENSG00000174013
125	ENSG00000128833	ENSG00000155660	ENSG00000147862
126	ENSG00000223351	ENSG00000087095	ENSG00000197020
127	ENSG00000108828	ENSG00000154310	ENSG00000150760
128	ENSG00000163956	ENSG00000171643	ENSG00000090863
129	ENSG00000155660	ENSG00000171848	ENSG00000121691
130	ENSG00000184226	ENSG00000163565	ENSG00000170542
131	ENSG00000174059	ENSG00000155307	ENSG00000109756
132	ENSG00000188404	ENSG00000137198	ENSG00000104147
133	ENSG00000007038	ENSG00000105610	ENSG00000090382
134	ENSG00000104432	ENSG00000196460	ENSG00000120949
135	ENSG00000005379	ENSG00000182247	ENSG00000104763
136	ENSG00000153944	ENSG00000160712	ENSG00000286522
137	ENSG00000272168	ENSG00000184903	ENSG00000255968
138	ENSG00000165092	ENSG00000139083	ENSG00000138814
139	ENSG00000188559	ENSG00000117091	ENSG00000100324
140	ENSG00000186652	ENSG00000122025	ENSG00000185917
141	ENSG00000116260	ENSG00000182557	ENSG00000242259
142	ENSG00000144407	ENSG00000169398	ENSG00000174485
143	ENSG00000133195	ENSG00000272168	ENSG00000184014
144	ENSG00000148516	ENSG00000229294	ENSG00000140848
145	ENSG00000142089	ENSG00000185630	ENSG00000170921
146	ENSG00000150347	ENSG00000111913	ENSG00000227598
147	ENSG00000119522	ENSG00000177663	ENSG00000065978
148	ENSG00000136738	ENSG00000182481	ENSG00000134283
149	ENSG00000143771	ENSG00000070081	ENSG00000143995
150	ENSG00000156508	ENSG00000284906	ENSG00000152953
151	ENSG00000113269	ENSG00000132792	ENSG00000010626
152	ENSG00000133112	ENSG00000174944	ENSG00000032389
153	ENSG00000184305	ENSG00000150347	ENSG00000166452
154	ENSG00000182247	ENSG00000147862	ENSG00000162639
155	ENSG00000175161	ENSG00000157554	ENSG00000116260
156	ENSG00000137193	ENSG00000123104	ENSG00000180596
157	ENSG00000065675	ENSG00000107566	ENSG00000112667
158	ENSG00000155307	ENSG00000073910	ENSG00000121858
159	ENSG00000245848	ENSG00000044574	ENSG00000068383
160	ENSG00000213658	ENSG00000175130	ENSG00000205268
161	ENSG00000231500	ENSG00000133026	ENSG00000166405
162	ENSG00000196460	ENSG00000186185	ENSG00000183570
163	ENSG00000143889	ENSG00000166598	ENSG00000214013
164	ENSG00000183570	ENSG00000131747	ENSG00000182247
165	ENSG00000140284	ENSG00000174059	ENSG00000177302
166	ENSG00000011426	ENSG00000183570	ENSG00000074660
167	ENSG00000157554	ENSG00000203618	ENSG00000119509
168	ENSG00000188580	ENSG00000075651	ENSG00000118508
169	ENSG00000100911	ENSG00000066294	ENSG00000163607
170	ENSG00000103381	ENSG00000189283	ENSG00000184990
171	ENSG00000170017	ENSG00000163956	ENSG00000077235
172	ENSG00000196083	ENSG00000184226	ENSG00000110080
173	ENSG00000104671	ENSG00000116260	ENSG00000162604
174	ENSG00000158715	ENSG00000118513	ENSG00000101493
175	ENSG00000160712	ENSG00000106829	ENSG00000247081
176	ENSG00000265681	ENSG00000069974	ENSG00000213658
177	ENSG00000165060	ENSG00000185760	ENSG00000162736
178	ENSG00000146416	ENSG00000085276	ENSG00000286362
179	ENSG00000111913	ENSG00000245848	ENSG00000138678
180	ENSG00000185305	ENSG00000105339	ENSG00000163041
181	ENSG00000119979	ENSG00000064601	ENSG00000273118
182	ENSG00000149428	ENSG00000072110	ENSG00000168404
183	ENSG00000166165	ENSG00000137812	ENSG00000179104
184	ENSG00000128805	ENSG00000226777	ENSG00000152465
185	ENSG00000155970	ENSG00000142089	ENSG00000148459
186	ENSG00000182557	ENSG00000182197	ENSG00000112343
187	ENSG00000138463	ENSG00000115339	ENSG00000214194
188	ENSG00000085117	ENSG00000115306	ENSG00000198829
189	ENSG00000166557	ENSG00000105810	ENSG00000162614
190	ENSG00000033170	ENSG00000087586	ENSG00000134461
191	ENSG00000185344	ENSG00000143815	ENSG00000163106
192	ENSG00000256092	ENSG00000172159	ENSG00000095303
193	ENSG00000196821	ENSG00000276644	ENSG00000104442
194	ENSG00000226777	ENSG00000170312	ENSG00000159231
195	ENSG00000158623	ENSG00000198673	ENSG00000174004
196	ENSG00000161202	ENSG00000211899	ENSG00000121964
197	ENSG00000196371	ENSG00000187837	ENSG00000140691
198	ENSG00000108582	ENSG00000114346	ENSG00000197153
199	ENSG00000164181	ENSG00000175063	ENSG00000148143
200	ENSG00000135503	ENSG00000188404	ENSG00000077984
