# Supplementary material for: Controlled noise: evidence of epigenetic regulation of single-cell expression variability
Source: Bioinformatics. 2024 Jul 17;40(7):btae457. doi: 10.1093/bioinformatics/btae457 (PMC11283284; doi:10.1093/bioinformatics/btae457)
Supplement: btae457_Supplementary_Data [file btae457_supplementary_data.zip › Gene_List_Neuron.csv]

	Lasso	MNN	Loc_Reg
1	Gad2	ENSRNOG00000066633	ENSRNOG00000067530
2	Cacna2d1	ENSRNOG00000064120	Ebf1
3	Gad1	Dpyd	ENSRNOG00000067240
4	Nfib	Mtus2	Nfib
5	Nrxn3	Rbfox1	ENSRNOG00000065902
6	Slc17a6	Ano4	Gad1
7	ENSRNOG00000067240	Tenm2	Gad2
8	Tmem163	Ppargc1a	Zfp521
9	ENSRNOG00000067530	Arpp21	ENSRNOG00000062590
10	Ebf1	Zfp536	Cadps2
11	ENSRNOG00000068016	Rgs6	Erbb4
12	ENSRNOG00000065902	Etl4	Tenm2
13	Nfia	Cacna2d1	Ptprm
14	ENSRNOG00000062316	Pde10a	Rnf220
15	Zfpm2	Ryr2	Reln
16	Pde10a	Cadm2	Pld5
17	Zfhx3	Negr1	Car10
18	ENSRNOG00000062590	Chrm3	Zfhx4
19	Pld5	Scn1a	Slc17a6
20	Tcf4	Ntm	Nxph1
21	Zeb2	Col25a1	Flt3
22	Ptprn	Robo1	Tmem163
23	Gabra2	Scn9a	Cacna2d3
24	Zfhx4	Cntn6	Cacna2d1
25	Ppargc1a	Alk	Zfpm2
26	ENSRNOG00000064120	Flt3	Fign
27	Cacna2d3	Nfib	Kcna1
28	Rnf220	Pde1a	Nfia
29	Dscaml1	Kcnip4	Slit3
30	Cadps2	Sgpp2	ENSRNOG00000062316
31	Gabrb3	Elavl2	Scg2
32	Pde1a	Ebf1	Dscaml1
33	Vav3	Celf2	Mtus2
34	Erbb4	Ptprd	Chrm3
35	Ptprm	Tcf4	Pde10a
36	Mtus2	Atp8a2	Col11a1
37	Kctd8	Robo2	Cdh4
38	Zfp521	Npas3	Mpped2
39	Fign	Stk39	Kcnq5
40	Sgpp2	Nova1	Nrxn3
41	Fbxl17	ENSRNOG00000064891	Lrrtm3
42	Ahi1	Dscaml1	Kctd8
43	Car10	Cacna1e	Cdh8
44	Reln	Gabrb1	Nipsnap1
45	Tshz2	Slc24a2	Etl4
46	Trpc4	Grm5	Dab1
47	Mbp	Ahi1	Sorcs3
48	Plcl1	Tmcc3	Rasgef1b
49	Neurl1	ENSRNOG00000067530	Kirrel3
50	Npas3	Lsamp	Stxbp6
51	Lrrtm3	Msi2	Luzp2
52	ENSRNOG00000070508	Dlc1	Adcy2
53	ENSRNOG00000066633	Pex5l	Grik1
54	Nxph1	ENSRNOG00000066325	Dock10
55	Celf2	Hs3st4	Egfem1
56	Ccser1	Tafa2	Rsrc2
57	Scn9a	Otud7a	Cntn5
58	Dpyd	Prkce	Hs6st3
59	Kmt2e	Naaladl2	Man1a1
60	Slit3	Nrxn3	Pcdh9
61	ENSRNOG00000062930	Specc1	Nckap5
62	Epb41	Focad	Rbfox1
63	Ryr2	Nsf	Clvs1
64	Srpk2	Cst3	AABR07064719.2
65	Zfp536	Nrg1	Syndig1
66	Map2	Elavl4	Fstl5
67	Mpped2	Kcnn2	Glra3
68	Kcnn2	Rbms3	Sdk1
69	Prickle2	Adcy8	Prepl
70	Ano4	Lrfn5	Epha6
71	Stim2	ENSRNOG00000062316	Lingo1
72	Gabrg1	Ttc3	Cntn4
73	Cacna1e	ENSRNOG00000065902	Thsd7b
74	Zc3h14	Ccdc85a	Shisa6
75	Cdh4	Epb41	Slc44a1
76	AABR07049060.1	Phactr1	Zeb2
77	Mon2	Cadps	Pcsk5
78	Cntn6	Dgki	Sh3rf3
79	Tmsb10	Nrg3	ENSRNOG00000068016
80	Nalcn	Nebl	Epha7
81	Hmgn3	Ptchd4	AABR07069611.1
82	Hira	Zfp462	Arpp21
83	Kcnq5	Gad2	Asic2
84	Kif1a	Zfpm2	Plcxd3
85	Cox6a1	Csnk1a1	Enox1
86	Cntnap2	Runx1t1	Clstn2
87	Gria1	Ccdc148	Tox
88	Nnat	ENSRNOG00000032922	ENSRNOG00000056487
89	Dock10	Zfhx3	Kcnc2
90	ENSRNOG00000066325	Gpc5	Robo1
91	ENSRNOG00000065497	Snrpn	Alcam
92	Foxj3	Tfdp2	Glce
93	Atp5mc1	Gria1	Pxk
94	Sirt5	Plcl1	Usp29
95	Miga1	Rps8	Kcnab1
96	Wasf3	Igf1r	Unc5d
97	Fam120b	Gabrg3	Pde7b
98	ENSRNOG00000069588	Klhl1	Ndst4
99	Slf2	Zeb2	ENSRNOG00000070508
100	Prkcb	Atp2b2	Grm3
101	Lrfn5	Kmt5b	Rgs6
102	Flt3	Nsmce2	Tmem132d
103	Rps6ka2	Epb41l3	Fras1
104	Negr1	Nxph1	Gabra4
105	Meis2	Dennd1a	Prkca
106	Adcy8	Grin2b	App
107	Rp9	Zbtb20	Myo1d
108	Gnas	Cdk12	Ptprt
109	Cox7c	Thsd7a	Alk
110	Usp54	Pde3b	Neto1
111	Hibadh	Sik3	Dscam
112	Gabra4	Adgrl3	Zfp804b
113	Ank1	Ubb	Lcorl
114	Ntm	Fndc3a	Kcnk2
115	ENSRNOG00000066582	Ank1	ENSRNOG00000032922
116	Sik2	ENSRNOG00000070383	Chrm2
117	ENSRNOG00000066115	Rit2	Hk1
118	Cntn5	Trpc4	Gabrb1
119	Specc1	Nav3	Zfp386
120	Nrg3	Cux2	Ralyl
121	Cbarp	Pde4b	Wbp4
122	ENSRNOG00000032922	Tenm3	Kcnh5
123	ENSRNOG00000012929	Bckdhb	Chl1
124	Neto2	Marchf1	Auh
125	Mcf2l	Epb41l4a	ENSRNOG00000042340
126	Unc13c	Prex2	Rps6ka2
127	Yme1l1	Kcnj3	Cntnap5b
128	Ppp2r2c	Csmd3	Rprd2
129	Scn1a	Caln1	Tle4
130	Fau	Fhod3	Pbx3
131	Kcnab1	Stx1b	Col25a1
132	Stat5b	Tmem163	Hace1
133	Scai	Ephb1	Lrrfip1
134	Rbms3	Gabrg1	Agap3
135	Phactr1	Gabra1	Sema6a
136	Mapk1ip1l	Asap1	Slc44a5
137	Slc24a2	Slc6a17	Flywch1
138	Epn2	Cntn4	Sez6l
139	Ercc6	Gabbr2	Pbx1
140	Rngtt	Snph	Mast4
141	Ssh2	Dscam	Gcc2
142	Prkce	Zdhhc14	Zfhx3
143	Cwf19l2	Nr3c1	Lonrf2
144	Chrm3	Rasgef1b	ENSRNOG00000066325
145	ENSRNOG00000056487	Cdh10	Trpc4
146	Ntng1	Fnbp1l	Olfm3
147	Mbnl2	Nell1	ENSRNOG00000070619
148	Tenm2	Galntl6	Cep126
149	Dag1	Epha7	Sema5a
150	Plppr5	Adam23	Agbl3
151	Pkd1	ENSRNOG00000068016	Ube2o
152	Man1a1	Gtf3c1	Carmil1
153	Ctdspl	Dock10	Zhx3
154	Naaladl2	Fau	Grm1
155	Rgl1	Asic2	Fndc3a
156	Pdzd2	Fgf12	Prkd1
157	Pde4dip	Pnkd	Plxdc2
158	Ero1b	Sox5	Pkp4
159	Elavl2	Tox	Ube4b
160	Klhl24	Plxdc2	Rab3c
161	Naa15	Luzp1	Grin3a
162	Ralgps2	Hcn1	Ric1
163	Zfp638	ENSRNOG00000063994	Unc5c
164	Gabrg3	ENSRNOG00000066703	Zfp106
165	Itch	Hbs1l	Cep112
166	Snrpn	Cep112	Cntnap5a
167	Krit1	Epha6	Rbms1
168	Gabrb1	Afdn	RGD1564053
169	Bin1	Ndrg4	Ext2
170	ENSRNOG00000065736	Ptpro	Hcn1
171	Aebp2	Atp1b1	Foxp1
172	Slit2	Slc4a10	Kcnt2
173	Pbx3	Dlgap2	Dlgap2
174	Adarb2	Srpk2	Grin2a
175	Psme4	Mipol1	Snx13
176	Ccdc148	Ptprt	Epha3
177	Ankrd6	Sipa1l1	ENSRNOG00000069803
178	ENSRNOG00000062721	ENSRNOG00000069588	Slc24a2
179	Ppp1r13b	Fat3	Ube2e2
180	ENSRNOG00000027623	Atp6v1h	Pcsk2
181	Nop58	Rps6ka2	Olfm2
182	Fndc3a	Galnt7	Xylt1
183	Atp2b1	Kirrel3	Sorl1
184	Got1	Cntn3	Dpp10
185	Ncam2	Xkr4	Smg7
186	Tab2	Setd7	Arhgef28
187	Epc1	Map4k4	Scamp1
188	Luzp2	Gtdc1	Plxnc1
189	Ikzf4	Ptpre	Zfp445
190	Osbpl6	Dync1i1	Ppp2r2b
191	Usp29	Gpc6	Dnajc7
192	Cfap20dc	Grm8	Adarb2
193	Frmd4b	Pam	Kcnt1
194	Grm1	Usp29	Atp6v1c1
195	Mbtd1	Cwf19l2	Jak1
196	Khdrbs2	Ddhd1	Nwd2
197	Gnai1	Scn8a	Celf2
198	Klhl1	Nkain3	Epb41l4a
199	Rnf217	Cnot2	Ibtk
200	Gls2	Hs6st3	Tenm3
